# Supplementary material for: Is the Taklimakan Desert Highway Shelterbelt Sustainable to Long-Term Drip Irrigation with High Saline Groundwater?
Source: PLoS One. 2016 Oct 6;11(10):e0164106. doi: 10.1371/journal.pone.0164106 (PMC5053434; doi:10.1371/journal.pone.0164106)
Supplement: S1 File — (XLSX) [file pone.0164106.s001.xlsx]

## Sheet: Fig 1
Mileage of TDH (km)	Mineralization of groundwater (g L-1)
120.99	29.7
125	25.9
129	27.1
133	5.955
136.85	10
140.47	23.8
144.23	22.52
148.8	20.992
153.465	10
155.8	10
160.7	28.4
164.8	18.362
168.8	18.098
172.25	16.954
176	13.985
179.8	8.904
184.5	8.67
189.2	5.752
193.4	4.778
197.42	4.47
201.08	4.82
204.78	3.444
208.6	4.726
212.78	4.122
214.8	4.281
220.68	3.18
224.7	2.88
227.5	4.34
232.78	2.838
235.87	2.892
240.7	3.03
243.85	2.946
247.5	4.8
250.68	2.876
255.2	2.817
260.1	3.766
263.7	3.68
267.6	3.444
271.42	4.126
276.4	4.168
277.5	4.252
284.3	3.382
291.3	3.486
295.35	3.612
298.95	3.762
303.18	4.08
305.55	4.02
309.48	4.17
314.88	3.968
318.1	2.58
320.1	4.416
325	4.648
337.3	5.498
341.6	4.682
344.6	6.38
349.1	4.138
351.5	4.346
354.8	4.77
359	7.158
362.4	6.442
366	5.86
369.9	5.388
373.5	5.44
377.9	5.63
381.9	5.796
385.75	5.966
389.6	7.124
393.7	5.8
397.63	5.598
401.5	5.902
404.4	7.374
409	5.392
413	5.576
417	6.836
420.7	5.564
425.03	5.304
429.3	11.622
433.1	8.715
437	6.842
440.83	9.78
445	7.847
453.015	11
457.428	9.51
460.9	5.73
465.15	8.583
469.19	4.698
472.92	3.33
477.015	4.3
480	5.796
484.715	5.174
488.55	6.082
490.91	6.6
500.1	5.32
508.53	12.07
511.275	4.97
514	6.002
517.38	4.746
521.62	5.15
525.94	4.85
530.1	8.35
534	7.282
537.88	10.802

## Sheet: Fig 3
	Averages of 2003–2014
			Relative humidity (%)	Precipitation (mm)	Potential evaporation (mm)
		Jan.	46	0	57
		Feb.	31.5	0	92
		Mar.	27	2	220
		Apr.	15	0	410
		May	19	3	540
		Jun.	26	4	585
		Jul.	31	8	545
		Aug.	24	2	580
		Sep.	18	0	405
		Oct.	26.8	0	230
		Nov.	44	0	80
		Dec.	41.5	0	63

## Sheet: Fig 4
Water content (%)	Before irrigation	After irrigation	2nd day	4th day	6th day	8th day	10th day	12th day	14th day		EC (dS/m)	Before irrigation	After irrigation	2nd day	4th day	6th day	8th day	10th day	12th day	14th day
10	2.42998	27.3679	16.456	13.1526	11.2821	9.81464	9.05717	8.20468	4.91887		10	3.98667	0.702	0.96525	1.441	2.0265	2.5	2.8	3.2	3.6
30	8.26599	20.2936	19.3372	18.1357	17.4001	17.4736	16.1985	15.279	12.8392		30	2.14362	0.349	0.51075	0.7	0.76575	0.942564	1.038	1.72767	1.77398
50	9.43074	11.0859	13.6974	13.8077	14.3717	14.2736	14.3227	14.6782	13.0844		50	0.733	0.12655	0.138	0.1595	0.166925	0.269167	0.28625	0.4295	0.66
70	10.9878	11.5028	12.8759	13.3909	13.7342	13.6484	14.3595	13.9549	13.1457		70	0.351833	0.133785	0.1572	0.195775	0.268	0.12639	0.1818	0.166675	0.194575
90	7.40775	7.27288	9.17326	8.32729	8.20468	8.38859	8.76867	8.86675	7.60392		90	0.262667	0.125952	0.184567	0.174975	0.168	0.141525	0.20045	0.1072	0.222
110	4.29358	4.73496	5.39703	5.53189	5.70354	5.89971	5.69128	5.33572	4.42845		110	0.1433	0.125952	0.184567	0.174975	0.168	0.147	0.19	0.1072	0.1684
130	3.68055	4.30584	5.51963	4.95565	4.83304	5.15182	5.27442	4.57557	3.95029		130	0.1433	0.125952	0.184567	0.174975	0.168	0.147	0.19	0.1072	0.225467
150	4.12193	4.64913	5.27442	5.06599	5.62998	5.09051	4.73496	4.79626	3.80316		150	0.1433	0.125952	0.184567	0.174975	0.168	0.147	0.19	0.1072	0.215833
170	4.33036	4.09741	5.32346	4.83304	5.47059	5.02921	5.07825	5.15182	4.48975		170	0.1433	0.125952	0.184567	0.174975	0.168	0.147	0.19	0.1072	0.215833
190	5.28668	5.3112	5.3	6.36561	6.63534	6.25526	5.82614	5.70354	4.93113		190	0.1433	0.125952	0.184567	0.174975	0.168	0.147	0.19	0.1072	0.215833
Water content (%)	Before irrigation	After irrigation	2nd day	4th day	6th day	8th day	10th day		EC (dS/m)	Before irrigation	After irrigation	2nd day	4th day	6th day	8th day	10th day
10	2.72998	26.3679	16.856	12.2173	9.54836	6.63093	4.24942		10	3.32222	0.638182	1.20656	1.825	2.15548	2.72727	3
30	6.26599	20.2936	19.3372	17.7679	17.4369	15.7388	11.2473		30	1.78635	0.317273	0.638437	0.771447	0.813483	1.25712	1.47832
50	9.83074	11.0859	13.6974	14.0897	14.3227	14.5005	11.105		50	0.610833	0.115045	0.1725	0.171803	0.207663	0.325341	0.55
70	9.98782	11.5028	11.8759	12.3296	12.6913	12.1572	10.8402		70	0.293194	0.121623	0.1965	0.220845	0.187805	0.158398	0.162146
90	7.80775	7.27288	8.31733	8.26599	8.29664	8.81771	6.58827		90	0.218889	0.114502	0.230708	0.180513	0.147393	0.139841	0.185
110	4.29358	4.73496	5.39703	5.61772	5.80162	5.5135	3.90567		110	0.119417	0.114502	0.230708	0.180513	0.15	0.135091	0.140333
130	3.68055	4.30584	5.51963	4.89435	4.99243	4.925	3.41034		130	0.119417	0.114502	0.230708	0.180513	0.15	0.135091	0.187889
150	4.12193	4.64913	5.27442	5.34798	5.36024	4.76561	3.43977		150	0.119417	0.114502	0.230708	0.180513	0.15	0.135091	0.179861
170	4.33036	4.29741	5.42346	5.15182	5.2499	5.11503	3.85663		170	0.119417	0.114502	0.230708	0.180513	0.15	0.135091	0.179861
190	5.48668	5.5112	5.5	5.70047	5.6453	5.96484	5.45387		190	0.119417	0.114502	0.230708	0.180513	0.15	0.135091	0.179861

## Sheet: Fig 5
Days after irrigation (d)	Water staorage (mm)	Variance		Days after irrigation (d)	Water staorage (mm)	Variance
1	204	4		1	201	6
2	193	5		2	192	5
3	184	2		3	188	7
4	176	3		4	185	5
5	170	3		5	180	2
6	165	2		6	175	4
7	161	4		7	170	5
8	158	3		8	163	4
9	156	2		9	154	2
10	153	3		10	148	3
11	147	5
12	141	1
13	137	2
14	134	2
15	127	3

## Sheet: Fig 6
		water content						EC
		Soil depth/cm	1 yr	4 yr	7 yr	10 yr		Soil depth/cm	1 yr	4 yr	7 yr	10 yr
		10	4.2	6.1	8.3	10.6		10	6.58	5.45	3.44	2.89
		30	8.1	9.5	10.2	11		30	0.412	0.586	0.763	0.758
		50	12.7	12.1	10.8	8.1		50	0.258	0.259	0.4	0.659
		70	13.6	9	8.2	7.4		70	0.255	0.4	0.472	0.488
		90	14	7.9	7.1	5		90	0.337	0.472	0.568	0.664
		110	17	8.4	6.6	4.2		110	0.46	0.568	0.586	0.58
		130	17	9.9	7.5	6.45		130	0.363	0.46	0.451	0.556
		150	15	9.8	7.3	5.25		150	0.352	0.46	0.467	0.54
		170	13.8	10.5	8.1	6.8		170	0.352	0.363	0.508	0.461
		190	12.5	10.2	8.3	6.4		190	0.365	0.352	0.458	0.461

## Sheet: Fig 7
	Water content
	Depth/cm	2.82 g/L	4.82 g/L	10.00 g/L	18.36 g/L	25.90 g/L
	10	5.42288	5.98474	6.67594	6.72895	7.46633
	30	9.2	9.6	9.1	9.4	9.2
	50	8.2	8.7	8.35	8.8	8.2
	70	3.68	3.7	4.03	3.75	3.56
	90	3.74	2.56	3.35	2.36	2.78
	110	2.46	2.65	2.34	2.2	2.46
	130	1.485	1.7	1.94	1.73	1.65
	150	1.34	1.44	1.65	1.65	1.59
	170	1.52	1.61	1.71	1.67	1.8
	190	1.27	1.45	1.48	1.63	1.9
	EC
	Depth/cm	2.82 g/L	4.82 g/L	10.00 g/L	18.36 g/L	25.90 g/L
	10	3.843	4.66	5.335	5.86	6.305
	30	0.42815	0.652	0.9	1.1005	1.25
	50	0.16055	0.3295	0.4575	0.5	0.4155
	70	0.2565	0.52	0.3735	0.55	0.65
	90	0.394	0.523	0.67	0.6755	0.765
	110	0.3575	0.3945	0.385	0.6	0.592
	130	0.3195	0.382	0.69	0.6955	0.871
	150	0.3835	0.3885	0.48	0.5985	0.68
	170	0.3825	0.3205	0.81	0.6125	0.9575
	190	0.27225	0.3125	0.6205	0.6425	0.77

## Sheet: Table 1
				Ionic composition (g/kg)								Particle composition (%)
		pH	Total salt (g/kg)	CO32-	HCO3-	Cl-	SO42-	Ca2+	Mg2+	Na+	K+	Clay	Silt	Sand
		8.3	1.33	0.02	0.106	0.703	0.014	0.096	0.01	0.32	0.061	0.27	12.35	87.38

## Sheet: Table 2
		Serial number	Geographical coordinate	Location along TDH (km)	Salinity	pH	Ionic composition (g/L)
					(g/L)		HCO3-	Cl-	SO42-	Ca2+	Mg2+	K+ & Na+
		a	40°46’ N, 84°18’ E	125	25.9	7.69	0.21	10.57	5.87	0.72	0.92	7.41
		b	40°25’ N, 84°19’ E	164.8	18.36	8.09	0.18	6.54	5.07	0.4	0.61	5.14
		c	40°29’ N, 84°19’ E	155.8	10	8.02	0.09	4.37	2.14	0.24	0.31	2.84
		d	40°05’ N, 84°19’ E	201.1	4.82	7.85	0.07	1.8	1.07	0.1	0.25	1.52
		e	39°39’ N, 84°05’ E	255.2	2.82	7.4	0.06	1.07	0.69	0.07	0.09	0.83
		f	38°58’ N, 83°39’ E	TDRS	4.04	7.76	0.08	1.5	1.01	0.11	0.15	1.07

## Sheet: Table 3
		Month	Number of sand-moving winds																Sum
			N	NNE	NE	ENE	E	ESE	SE	SSE	S	SSW	SW	WSW	W	WNW	NW	NNW
		1	—	—	—	—	1	—	—	—	—	—	—	—	—	—	—	—	1
		2	—	—	—	—	1	—	—	—	—	—	—	—	—	—	—	—	1
		3	1	1	8	9	—	1	1	—	—	—	1	1	—	—	—	—	23
		4	—	2	13	45	19	5	—	—	—	—	—	—	—	—	—	—	84
		5	—	—	5	18	8	3	—	—	—	5	5	7	8	3	2	2	67
		6	13	17	9	13	6	2	—	1	2	4	1	4	8	2	4	4	90
		7	3	15	16	15	8	4	—	1	3	2	—	—	—	1	2	1	71
		8	9	10	19	23	13	3	2	2	1	2	3	9	6	3	—	1	106
		9	—	—	4	10	12	4	—	—	—	—	—	—	—	—	—	—	30
		10	—	—	2	—	—	—	—	—	—	—	—	—	—	—	—	—	2
		11	1	—	6	1	2	—	—	—	—	—	2	—	—	—	—	1	13
		12	—	1	—	—	1	—	—	—	—	—	—	—	—	—	—	—	2
		Sum	27	46	82	134	71	22	3	4	6	13	12	21	22	9	8	9
